# Supplementary material for: Coronavirus conspiracy beliefs, mistrust, and compliance: taking measurement seriously
Source: Psychol Med. 2020 Dec 10:1–11. doi: 10.1017/S0033291720005164 (PMC7844213; doi:10.1017/S0033291720005164)
Supplement: Supplementary file 1 [file S0033291720005164sup.zip]

Archive with 2 entries (2 files):
- S0033291720005164sup001.docx
- S0033291720005164sup002.docx
